# Supplementary material for: Cross-talk between the cytokinin, auxin, and gibberellin regulatory networks in determining parthenocarpy in cucumber
Source: Front Genet. 2022 Aug 26;13:957360. doi: 10.3389/fgene.2022.957360 (PMC9459115; doi:10.3389/fgene.2022.957360)
Supplement: Supplementary file 2 [file Table1.xlsx]

## Sheet: Sheet1
S.No.	Primer name	Gene Id's	Forward	Reverse
1	Cytokinin oxidase	Csa4G343590	CGGGAGGAGAATTGTGGATAAA	TCCCTGCATTGGATAAAGTACC
2	Cytokinin dehydrogenase 1	Csa5G175820	GCTGGAGAGCTGTGGATAAAT	CAAGGTGCCTCCAACAGTAA
3	isopentenylpyrophosphate transferase	Csa3G150100	CCGATGAGCGGGTCTTAAAT	ATCTTCTCGAGTTGACGGAATG
4	cytokinin synthase	Csa6G030440	GTGCCAGAATTCGAGGAGTATT	TCCTTACCGCCTCTTCAAATG
5	IPT3	Csa7G392940	TCTTCGATCCCGCTAGAGATTA	CTTGAGCTTCCTCATCCAACA
6	pheide a oxygenase	Csa1G132700	GATTGTTCTTCAGGGTCAGGAG	CCGCTTGTGTTGGTGTAAATG
7	CYP735A1	Csa2G120940	CAGGTACATCCCCACCAAAA	ACCGCTCACTTCGTTCGTT
8	CYP735A2	Csa5G644580	AACTGGTTCCATCAACGACA	TCTCCCCGATTTTACCTCCT
9	LOG1	Csa6G127300	CAACTCGGGTCATCGAAAAG	CCATCAACCCAACACTTCCT
10	LOG2	Csa4G646190	CGGAGGAGGTAGTGTTGGA	ACTGCCTTCACTTCTCCCACT
11	CKX1	Csa1G588560	CTCTTCCCCACCTCCATAAA	ATTTCAACGACAACCCCATT
12	CKX2	Csa2G362450	GGAGGAGAATGGTGGGTTT	CGCCACTCATTTCAATCACC
13	CKX3	Csa4G647490	ATTGGAAGTCGTCACTGGAA	AAACTGACCCAAACCACCAA
14	CKX4	Csa5G175820	AGTCAACAGGAAGGGGAGGA	CAACGCCTTTTGAGGAGTAGA
15	CSRR3/4a	Csa5G603910	TGAGAGAGATTCCGGTGGT	TCTTCTGCTCCTTCCTCCAA
16	CSRR3/4b	Csa1G006300	AAAGGAAGGGGCTGAAGAAT	CCCTCCATTTTCTCCTTCCA
17	CSRR8/9a	Csa3G822100	TCAAGAACAGAGACCGAATTGA	CTCATCTCCTCCTCCAAACC
18	CSRR8/9b	Csa5G434550	TTGATCGAACGCCTCCTC	CCGTTTGCTGATCGTGATGT
19	CSRR8/9c	Csa5G623800	TGCCAGAGATGACAGGCTTT	CTCCTCAGCTCCTTCTTCCA
20	CSRR8/9d	Csa4G436980	TTCAAGCCAATCTCAAGCA	GTTCTTGCTCCTGTGGTGGT
21	CSRR8/9e	Csa6G383530	GTATGCCTGGGATGAGTGGT	TTCTCGATGGCTCGTTCTCT
22	CSRR16/17	Csa5G223020	ACGGCAGAAAATGGTGTGAG	GGAGCGTTCAAAGTTGGTGT
23	auxin-induced protein 22B-like-2	Csa3G143580	ACACTCCACCTCCCTCCAA	GTCGTCGTCTTCTTCCCTTG
24	auxin-induced protein 22B-like-1	Csa2G200440	GGATGCTTGTGGGTGATGTT	GCCACAGCTTAATCCTCCAA
25	auxin-induced protein 22D-like	Csa7G378530	ATGGTGATTGGATGCTCGT	ACATCCCAACCCTCTTGCTT
26	auxin-induced protein AUX28-like	Csa7G378520	GTTTGGTTCCTTCACCACCA	TCCAACAAGCATCCAATCAC
27	CsGA3ox2	Csa7G435480	TGAAGGCGAAACGAGAAGAC	ACGGAACGGTTGGTAGTTAGAA
28	CsGA3ox3	Csa7G435500	GTGCCGAAATTTCACCGCTT	GCGGAAAGGCGGATAGATGA
29	CsGA3ox4	Csa7G435470	ACACACCGACACCTCCCTCT	AGTAACCCACCCTGTTCCATC
30	CsGA2ox1	Csa1G439830	GTAGGGTGAACCATTATCCGC	TCCATTCCCATCAGCAAGAG
31	CsGA2ox2	Csa3G535100	CTTCTTCTTCCCTCCCACGA	CGCATCCTAAGTCTCTCACACC
32	CsGA2ox3	Csa4G075200	GCTCAACCTCAAAGACCCAG	GCTATTCAATCCAACCCACAT
33	CsGA2ox4	Csa7G413380	ACCGATAAGGGCTGGATTG	CTCGTCACCGCTGTTACATACT
34	CsGA2ox5	Csa6G523390	CAAGTGGAAGAGGTGGAACAA	AGTAATAGAAGTGGCGGAGGG
